# Supplementary material for: Is suicide risk 100-fold higher in people with HIV? A critical appraisal of a meta-analysis
Source: Gen Psychiatr. 2025 Aug 14;38(4):e102210. doi: 10.1136/gpsych-2025-102210 (PMC12359409; doi:10.1136/gpsych-2025-102210)
Supplement: Supplementary data [file gpsych-38-4-s002.xlsx]

## Sheet: Suicides
Primary study																			WHO suicide rates for general population (GP)									PWH/GP				Rice 2010
Author	Year	sID	eID	Country	Sex	Start	End	Mid_y	Design	Female_prc	Male_prc	Male_n	Suicides	N	py	IR_PWH	DOI		Year*	Male	M_CI_L	M_CI_U	Female	F_CI_L	F_CI_U	Sex_wgt		IRR		Comments / reasons for exclusoins of studies		Possible suicides	Possible suicide rate
Overall
Dannenberg [12]	1996	1	1	USA	all	1985	1993	1989	Cohort study	0.08	0.92	3815.24	10	4147	20523	48.7258	10.1001/jama.1996.03540210051033		2000	17.9	17	18.2	4.5	4.3	4.8	16.828		2.89552
Hentzien [13]	2018	2	2	France	all	2000	2013	2006	Cohort study	0.304	0.696	23878.4	99	34308	214286	46.2	10.1111/hiv.12633		2006	26.8	24	28.8	10.7	9.2	11.7	21.9056		2.10905		Sex distribution estimated based on PMID: 31953902. Rate averaged across the two reported periods.
Protopopescu [15]	2012	3	3	France	all	1997	2010	2003	Cohort study	0.223	0.777	850.815	5	1095	6343.4	78.8221	10.3851/IMP2102		2003	29.3	26.4	31.6	11.6	10.1	12.7	25.3529		3.109
Paparizos [14]	2017	4	4	Greece	all	1992	2012	2002	Cohort study	0.134289	0.865711	1631	6	1884	11538.5	52	PMID: 28353458		2002	4.6	4.2	5.4	1.2	1	1.4	4.14342		12.55
Rice [9]	2010	5	5	UK	all	1997	2008	2002	Cohort study	0.31	0.69		52		392486	13.2489	10.1097/QAD.0b013e32833af878		2002	12.6	12.3	13	4.2	3.9	4.3	9.996		1.32542		Sex distribution estimated based on https://www.aidsmap.com/about-hiv/hiv-uk. Reference population, UK. Suicide specific rates, excluding non-suicidal causes of death relculated for each period and aggregated in this row.
Van Haastrecht [10]	1994	6	6	Netherlands		1985	1992	1988	Cohort study	0.267	0.733	63.038	2	86	338.983	590	10.1097/00002030-199412000-00013		2000	12.8	11.5	14	6.4	5.6	7	11.0912		53.1953
Ruffieux [16]	2019	7	7	Switzerland	all	1988	2017	2002	Cohort study	0.275725	0.724275	5552	204	20136	184402	110.628	10.1002/jia2.25339		2002	28.2	25.6	31	14.2	12.2	15.9	24.3398		4.54513
Total													378		829918
By period and sex
Hentzien	2018	2	8	France	all	2000	2006	2003			0.696					45.9
Hentzien	2018	2	9	France	all	2007	2013	2010			0.696					46.5
Rice	2010	5	18	UK (excl. Scotland)	all	1997	1998	1997			0.69		1	14526	14524.3	6.885																20	137.7
Rice	2010	5	19	UK (excl. Scotland)	all	1998	1999	1998			0.69		8	16093	16096.6	49.7																32	198.8
Rice	2010	5	20	UK (excl. Scotland)	all	1999	2000	1999			0.69		3	17934	17932.5	16.7294																17	94.8
Rice	2010	5	21	UK (excl. Scotland)	all	2000	2001	2000			0.69		4	20283	20289.9	19.7143																21	103.5
Rice	2010	5	22	UK (excl. Scotland)	all	2001	2002	2001			0.69		6	23573	23577.2	25.4483																29	123
Rice	2010	5	23	UK (excl. Scotland)	all	2002	2003	2002			0.69		3	28174	28181	10.6455																33	117.1
Rice	2010	5	24	UK (excl. Scotland)	all	2003	2004	2003			0.69		2	33162	33160.6	6.03125																32	96.5
Rice	2010	5	25	UK (excl. Scotland)	all	2004	2005	2004			0.69		4	38047	38071.1	10.5067																30	78.8
Rice	2010	5	26	UK (excl. Scotland)	all	2005	2006	2005			0.69		4	43160	43165.5	9.26667																24	55.6
Rice	2010	5	27	UK (excl. Scotland)	all	2006	2007	2006			0.69		7	48014	48000	14.5833																30	62.5
Rice	2010	5	28	UK (excl. Scotland)	all	2007	2008	2007			0.69		1	52484	52525.3	1.90385																26	49.5
Rice	2010	5	29	UK (excl. Scotland)	all	2008	2009	2008			0.69		9	56983	56962	15.8																18	31.6
Excluded
Scheer	2001	8		USA					Cross-sectional study								10.1097/00126334-200108150-00008													Cross-sectional survey of deceased PWH.
May	2004	9		France					Cross-sectional study								10.1016/s0755-4982(04)98968-3													Study analyses cause of death. Only includes deceased persons.
Gurm	2015	10		Canada					Cohort study		0.816813		82	5229		961-28	10.9778/cmajo.20140101													The study reports incidence rates for the composite endpoint of death by suicide or accidental poisoning. Three-quarters of the deaths (62 out of 82) were due to accidental poisoning. Insufficient data to calculate suicide-specific rates.
Sherr	1995	11		England					Case notes audit		0.89		1	188			10.1080/09540129550126083													No person-time recorded in abstract
Keiser	2010	12		Switzerland					Cohort study				150	15275	94697	158.4	10.1176/appi.ajp.2009.09050651													Duplication of data, same data reported in Ruffieux et al. 2019
	* Data are available for 2000–2021. For years prior to 2000, estimates from 2000 were used. Year rounded down.
